# Supplementary material for: Metabolic Disturbances in Rat Sublines with Constitutionally Altered Serotonin Homeostasis
Source: Int J Mol Sci. 2021 May 20;22(10):5400. doi: 10.3390/ijms22105400 (PMC8161318; doi:10.3390/ijms22105400)
Supplement: Supplementary file 1 [file ijms-22-05400-s001.zip]

Archive with 1 entries (1 files):
- ijms-1233269-SI.pdf
